# Supplementary material for: Updating the Relationship Between the Threshold Value of Average Nucleotide Identity and Digital DNA–DNA Hybridization for Reliable Taxonomy of Corynebacterium
Source: Vet Sci. 2024 Dec 17;11(12):661. doi: 10.3390/vetsci11120661 (PMC11680202; doi:10.3390/vetsci11120661)
Supplement: Supplementary file 1 [file vetsci-11-00661-s001.zip]

Archive with 1 entries (1 files):
- vetsci-3309608-supplementary.pdf
